# Supplementary material for: Drug–Phospholipid Co-Amorphous Formulations: The Role of Preparation Methods and Phospholipid Selection
Source: Pharmaceutics. 2024 Dec 16;16(12):1602. doi: 10.3390/pharmaceutics16121602 (PMC11676457; doi:10.3390/pharmaceutics16121602)
Supplement: Supplementary file 1 [file pharmaceutics-16-01602-s001.zip]

Archive with 1 entries (1 files):
- pharmaceutics-3311137-supplementary.pdf
